# Supplementary material for: Escape from the cryptic species trap: lichen evolution on both sides of a cyanobacterial acquisition event
Source: Mol Ecol. 2016 May 11;25(14):3453–68. doi: 10.1111/mec.13636 (PMC5324663; doi:10.1111/mec.13636)
Supplement: Supplementary file 12 — Table S1 Information on voucher specimens and GenBank accessions. [file MEC-25-3453-s012.xlsx]

## Sheet: Tabelle1
Authors' ID	Loci	Species	GMYC	Name in species tree	Voucher (herbarium)	Location	Originally published	ITS+5.8S	SSU	LSU	mtSSU	MCM7	RPB1	RPB2	EF1-alpha
CP960	XOXXOOOO	Parainoa subconcolor	50	Parainoa subconcolor	Aptroot 55939 (FR)	China	Resl et al. 2015	KR017133		KR017236	KR017412
KS100	XXXXXOXX	Placopsis aff. gelida	1	Placopsis sp. 31	Hansen 1073 (GZU)	Greenland: SW, Frederikshab Isblink	here	KU844713	KU844646	KU844589	KU844524	KU844495		KU844415	KU844349
KS101	OXXXOOOX	Placopsis fusciduloides	2	Placopsis sp. 12	Spribille 38635 (MSC)	U.S.A.: Alaska, West Arm of Glacier Bay, east shore of Queen Inlet	here		KU844647	KU844590	KU844525				KU844350
KS102	XXOXOOOX	Placopsis cribellans	3	Placopsis sp. 1	Spribille 30724 (GZU)	Russia: Khabarovskiy Krai, De Kastri, Mt. Arbat	here	KU844714	KU844648		KU844526				KU844351
KS108	XXXXOOXX	Placopsis clavifera	4	Placopsis sp. 17	Muggia NZ11	New Zealand: South Island, West Coast, Franz Josef Glacier	here	KU844715	KU844649	KU844591	KU844527			KU844416	KU844352
KS109	XOXXXXXX	Placopsis elixii	5	Placopsis sp. 27	Muggia NZ11	New Zealand: South Island, West Coast, Franz Josef Glacier	here	KU844716		KU844592	KU844528	KU844496	KU844466	KU844417	KU844353
KS110	XXXXXOXX	Placopsis pruinosa	6	Placopsis sp. 21	Muggia NZ11	New Zealand: South Island, West Coast, Franz Josef Glacier	here	KU844717	KU844650	KU844593	KU844529	KU844497		KU844418	KU844354
KS111	XXXXOOXX	Placopsis subgelida	7	Placopsis sp. 18	Muggia NZ20b	New Zealand: South Island, Canterbury, Arthur's Pass	here	KU844718	KU844651	KU844594	KU844530			KU844419	KU844355
KS112	XXXXXXOX	Placopsis "salazinoides"	8	Placopsis sp. 5	Muggia NZ8	New Zealand: South Island, Nelson, Marlborough, Lake Rotoiti	here	KU844719	KU844652	KU844595	KU844531	KU844498	KU844467		KU844356
KS116	XXXXOXXX	Placopsis perrugosa	9	Placopsis sp. 25	Muggia NZ20b	New Zealand: South Island, Canterbury, Arthur's Pass	here	KU844720	KU844653	KU844596	KU844532		KU844468	KU844420	KU844357
KS117	OXXOOXXX	Placopsis perrugosa	9	Placopsis sp. 25	Muggia NZ10	New Zealand: South Island, West Coast, Paparoa NP	here		KU844654	KU844597			KU844469	KU844421	KU844358
KS118	XXXXXXXX	Placopsis elixii	5	Placopsis sp. 27	Muggia NZ11	New Zealand: South Island, West Coast, Franz Josef Glacier	here	KU844721	KU844655	KU844598	KU844533	KU844499	KU844470	KU844422	KU844359
KS119	XXXXOXXX	Placopsis perrugosa	9	Placopsis sp. 25	Muggia NZ10	New Zealand: South Island, West Coast, Paparoa NP	here	KU844722	KU844656	KU844599	KU844534		KU844471	KU844423	KU844360
KS120	XXXXXOXX	Placopsis elixii	5	Placopsis sp. 27	Muggia NZ11	New Zealand: South Island, West Coast, Franz Josef Glacier	here	KU844723	KU844657	KU844600	KU844535	KU844500		KU844424	KU844361
KS121	XXXXOXXX	Placopsis erosa	10	Placopsis sp. 14	Muggia NZ15	New Zealand: South Island, Southland, Fiorland NP	here	KU844724	KU844658	KU844601	KU844536		KU844472	KU844425	KU844362
KS124	XXXXOXXX	Placopsis perrugosa	9	Placopsis sp. 25	Muggia NZ10	New Zealand: South Island, West Coast, Paparoa NP	here	KU844725	KU844659	KU844602	KU844537		KU844473	KU844426	KU844363
KS126	XXXXOOXX	Placopsis lateritioides	11	Placopsis sp. 29	Muggia NZ9a	New Zealand: South Island, Nelson, Marlborough, Lake Rotoiti	here	KU844726	KU844660	KU844603	KU844538			KU844427	KU844364
KS127	XXXXXXXX	Placopsis elixii	5	Placopsis sp. 27	Muggia NZ11	New Zealand: South Island, West Coast, Franz Josef Glacier	here	KU844727	KU844661	KU844604	KU844539	KU844501	KU844474	KU844428	KU844365
KS128	XXXXXOXX	Placopsis "salazinoides"	8	Placopsis sp. 5	Muggia NZ8	New Zealand: South Island, Nelson - Marlborough, Lake Rotoiti	here	KU844728	KU844662	KU844605	KU844540	KU844502		KU844429	KU844366
KS129	XXXXXXXX	Placopsis elixii	5	Placopsis sp. 27	Muggia NZ11	New Zealand: South Island, West Coast, Franz Josef Glacier	here	KU844729	KU844663	KU844606	KU844541	KU844503	KU844475	KU844430	KU844367
KS130	XXXXXXXX	Placopsis subgelida	12	Placopsis sp. 16	Muggia NZ12	New Zealand: South Island, West Coast, Franz Josef Glacier	here	KU844730	KU844664	KU844607	KU844542	KU844504	KU844476	KU844431	KU844368
KS131	XXXXOOXX	Placopsis cribellans	13	Placopsis sp. 4	Muggia NZ14a	New Zealand: South Island, Fiorland NP, Gertrude Saddle track	here	KU844731	KU844665	KU844608	KU844543			KU844432	KU844369
KS132	XXXXOXXX	Placopsis perrugosa	9	Placopsis sp. 25	Muggia NZ10	New Zealand: South Island, West Coast, Paparoa NP	here	KU844732	KU844666	KU844609	KU844544		KU844477	KU844433	KU844370
KS133	XXXXOXXX	Placopsis clavifera	4	Placopsis sp. 17	Muggia NZ14a	New Zealand: South Island, Fiorland NP, Gertrude Saddle track	here	KU844733	KU844667	KU844610	KU844545		KU844478	KU844434	KU844371
KS134	XXXXOXXX	Placopsis erosa	10	Placopsis sp. 14	Muggia NZ15	New Zealand: South Island, Fiorland NP, Key Summit track	here	KU844734	KU844668	KU844611	KU844546		KU844479	KU844435	KU844372
KS135	XXXXOXXX	Placopsis perrugosa	14	Placopsis sp. 24	Muggia NZ14a	New Zealand: South Island, Fiorland NP, Gertrude Saddle track	here	KU844735	KU844669	KU844735	KU844547		KU844480	KU844436	KU844373
KS136	XXXXOOXX	Placopsis subcribellans	15	Placopsis sp. 9	Muggia NZ14	New Zealand: South Island, Fiorland NP, Gertrude Saddle track	here	KU844736	KU844670	KU844612	KU844548			KU844437	KU844374
KS137	XXXXOOOX	Placopsis perrugosa	9	Placopsis sp. 25	Muggia NZ8	New Zealand: South Island, Nelson, Marlborough, Lake Rotoiti	here	KU844737	KU844671	KU844613	KU844549				KU844375
KS139	XXXXOOXX	Placopsis aff. gelida	1	Placopsis sp. 31	Fryday s.n. (MSC-1022)	U.S.A.: Alaska, Glacier Bay National Park, Muir Glacier	here	KU844738	KU844672	KU844614	KU844550			KU844438	KU844376
KS143	XXXXOOXX	Placopsis aff. fuscidula	16	Placopsis sp. 30	Pérez-Ortega 3316 (GZU)	Chile: Huinay	here	KU844739	KU844673	KU844615	KU844551			KU844439	KU844377
KS144	XXOXOOXX	Placopsis lateritioides	11	Placopsis sp. 29	Knight & Malcolm 064322 (OTA)	New Zealand: Rainbow Skifield, Marlborough	here	KU844740	KU844674		KU844552			KU844440	KU844378
KS145	XXXXOOXX	Placopsis hertelii	17	Placopsis sp. 19	Knight 064326 (OTA)	New Zealand: Maruia River, Westland	here	KU844741	KU844675	KU844616	KU844553			KU844441	KU844379
KS146	XXXXOOXX	Placopsis cribellans	18	Placopsis sp. 8	Knight 064327 (OTA)	New Zealand: Boyle River, Canterbury	here	KU844742	KU844676	KU844617	KU844554			KU844442	KU844380
KS147	XXOXOOXO	Placopsis cribellans	18	Placopsis sp. 8	Knight 064327 (OTA)	New Zealand: Boyle River, Canterbury	here	KU844743	KU844677		KU844555			KU844443
KS148	XXOXXXOO	Placopsis lambii auct.	19	Placopsis sp. 6	Knight 064327 (OTA)	New Zealand: Boyle River, Canterbury	here	KU844744	KU844678		KU844556	KU844505	KU844481
KS149	XXXXXXXX	Placopsis lambii auct.	19	Placopsis sp. 6	Knight 064327 (OTA)	New Zealand: Boyle River, Canterbury	here	KU844745	KU844679	KU844618	KU844557	KU844506	KU844482	KU844444	KU844381
KS150	XXXXXOXX	Placopsis aff. gelida	1	Placopsis sp. 31	Dillman 2014164 (TNFS)	U.S.A.: Alaska, Thomas Bay, Baird Glacier forelands	here	KU844746	KU844680	KU844619	KU844558	KU844507		KU844445	KU844382
KS151	XXXXOOXX	Placopsis "taalkuensis"	20	Placopsis sp. 32	Dillman 2014162 (TNFS)	U.S.A.: Alaska, Thomas Bay, Baird Glacier forelands	here	KU844747	KU844681	KU844620	KU844559			KU844446	KU844383
KS152	XXOXXXXX	Placopsis aff. gelida	1	Placopsis sp. 31	Dillman 2014160 (TNFS)	U.S.A.: Alaska, Thomas Bay, Baird Glacier forelands	here	KU844748	KU844682		KU844560	KU844508	KU844483	KU844447	KU844384
KS153	XXXXOOOX	Placopsis aff. gelida	1	Placopsis sp. 31	Dillman 2014188 (TNFS)	U.S.A.: Alaska, Thomas Bay, Baird Glacier forelands	here	KU844749	KU844683	KU844621	KU844561				KU844385
KS154c	OXOOOOXX	Placopsis brevilobata	21	Placopsis sp. 26	Knight 064382 (OTA)	New Zealand: Butters Peak, Mt. Cargill, Dunedin, Otago	here		KU844684					KU844448	KU844386
KS155	XXOXOOXX	Placopsis fuscidula	22	Placopsis sp. 13	Knight & Galloway 063815 (OTA)	New Zealand: Mt. Bee, Eyre Mts.	here	KU844750	KU844685		KU844562			KU844449	KU844387
KS156	XXOXOOXX	Placopsis tararuana	23	Placopsis sp. 28	Knight 064383 (OTA)	New Zealand: Kaipo tops, Northern Fiordland, South Is.	here	KU844751	KU844686		KU844563			KU844450	KU844388
KS157	XXOXOXXX	Placopsis erosa	10	Placopsis sp. 14	Knight 064384 (OTA)	New Zealand: Kaipo tops, Northern Fiordland, South Is.	here	KU844752	KU844687		KU844564		KU844484	KU844451	KU844389
KS158	XOOOOOOX	Placopsis aff. cribellans	10	Placopsis sp. 14	Obermayer 09066 (GZU)	China: Sichuan, Hailougou glacier, Hengduan Shan	here	KU844753							KU844390
KS159	XOOOOOOX	Placopsis cribellans	3	Placopsis sp. 1	Obermayer 08843 (GZU)	China: Sichuan, Hailougou glacier, Hengduan Shan	here	KU844754							KU844391
KS160	XXXXOOXX	Placopsis illita	24	Placopsis sp. 20	Knight 064330 (OTA)	New Zealand: Porika Valley, Marlborough	here	KU844755	KU844688	KU844622	KU844565			KU844452	KU844392
KS161	XXOXOOXX	Placopsis fusciduloides	25	Placopsis sp. 10	Knight 064329 (OTA)	New Zealand: Rainbow Skifield, Marlborough	here	KU844756	KU844689		KU844566			KU844453	KU844393
KS162b	XXOXXOXX	Placopsis lambii auct.	26	Placopsis sp. 7	Dillman 2014184 (TNFS)	U.S.A.: Alaska, Thomas Bay, Baird Glacier forelands	here	KU844757	KU844690		KU844567	KU844509		KU844454	KU844394
KS163	XXXXXXOX	Trapelia placodioides	27	Trapelia sp. 5	Knight 064381 (OTA)	New Zealand: Knights Bush, Tuapeka West, Otago	here	KU844758	KU844691	KU844623	KU844568	KU844510	KU844485		KU844395
KS164	XXOOOOXO	Placopsis illita	24	Placopsis sp. 20	Knight 063856 (OTA)	New Zealand: John O'Groats River, Fiordland	here	KU844759	KU844692					KU844455
KS165	XXXXXOXX	Placopsis aff. gelida	1	Placopsis sp. 31	Dillman 2014163 (TNFS)	U.S.A.: Alaska, Thomas Bay, Baird Glacier forelands	here	KU844760	KU844693	KU844624	KU844569	KU844511		KU844456	KU844396
KS166	XXXOOOOX	Placopsis "taalkuensis"	20	Placopsis sp. 32	Dillman 2014183 (TNFS)	U.S.A.: Alaska, Thomas Bay, Baird Glacier forelands	here	KU844761	KU844694	KU844625					KU844397
KS167	XXXXXOXX	Placopsis cribellans	28	Placopsis sp. 3	Knight & Malcolm 064328 (OTA)	New Zealand: Red Hills, Marlborough	here	KU844762	KU844695	KU844626	KU844570	KU844512		KU844457	KU844398
KS168	XXXXOXXX	Placopsis perrugosa	29	Placopsis sp. 22	Knight 064324 (OTA)	New Zealand: Maruia River, Westland	here	KU844763	KU844696	KU844627	KU844571		KU844486	KU844458	KU844399
KS169	XXOXXOXX	Placopsis aff. gelida	1	Placopsis sp. 31	Dillman 2014187 (TNFS)	U.S.A.: Alaska, Thomas Bay, Baird Glacier forelands	here	KU844764	KU844697		KU844572	KU844513		KU844459	KU844400
KS170	XXOOOOOX	Placopsis illita	24	Placopsis sp. 20	Muggia NZ11	New Zealand: South Island, West Coast, Franz Josef Glacier	here	KU844765	KU844698						KU844401
KS171	XOOXOXOX	Placopsis perrugosa	29	Placopsis sp. 22	Muggia NZ8	New Zealand: South Island, Nelson - Marlborough, Lake Rotoiti	here	KU844766			KU844573		KU844487		KU844402
KS172	XOOXOOOO	Placopsis perrugosa	30	Placopsis sp. 23	Fryday 11019 (MSC)	Falkland Islands: East Falkland, Stanley Common, Moody Brook	here	KU844767			KU844574
KS174	XOOXOOOO	Placopsis "scripta"	31	Placopsis sp. 2	Spribille s.n., 04 Sep 2014 (GZU)	U.S.A.: Alaska, near Juneau, shore of Mendenhall Lake	here	KU844768			KU844575
KS175a	XOOXOOOO	Placopsis fusciduloides	32	Placopsis sp. 11	Spribille s.n., 01 Sep 2014 (GZU)	U.S.A.: Alaska, Mitkof Island, Twin Creek Road muskegs	here	KU844769			KU844576
KS176a	XOOXOOOO	Placopsis cribellans	3	Placopsis sp. 1	Spribille s.n., 01 Sep 2014 (GZU)	U.S.A.: Alaska, Mitkof Island, Twin Creek Road muskegs	here	KU844770			KU844577
KS177	XOOOOOOO	Placopsis gelida	16	Placopsis sp. 30	Resl 1157 (GZU)	Iceland: south coast, Vik, Hrafnatindar plateau	here	KU844771
KS18	XOXXOOXX	Trapelia coarctata	33	Trapelia sp. 8	Resl 1149 (GZU)	Austria: Carinthia, Hochrindl	Resl et al. 2015	KR017066		KP794971	KR017301			KR017491	KR017611
KS19	XXXXXXXX	Trapelia glebulosa	34	Trapelia sp. 2	Resl 1147 (GZU)	Austria: Styria, Handalm	Resl et al. 2015; SSU: here	KR017067	KU844632	KR017166	KR017362	KR017636	KR017474	KR017492	KU844340
KS20	OOXXOOOX	Trapelia glebulosa	33	Trapelia sp. 8	Lendemer 7253 (GZU)	U.S.A.: Ohio, Scioto Co., Shawnee State Forest	Resl et al. 2015			KR017157	KR017302				KR017612
KS21	XXXOOXXX	Trapelia glebulosa	34	Trapelia sp. 2	Spribille s.n., 03 Sep 2010 (GZU)	U.S.A.: Alaska, edge of town of Skagway	Resl et al. 2015, SSU: here	KR017068	KU844633	KR017158			KR017481	KR017493	KR017635
KS22	XXXXXXXX	Trapelia glebulosa	34	Trapelia sp. 2	Resl 1148 (GZU)	Austria: Carinthia, Hochrindl	Resl et al. 2015, SSU: here	KR017069	KU844634	KR017159	KR017354	KR017637	KR017436	KR017494	KU844341
KS23	OOXXOXOX	Trapelia coarctata	35	Trapelia sp. 7	Nadyeina 18 (GZU)	Ukraine: Donetsk upland, gully "Kriven'ky Yar"	Resl et al. 2015			KR017160	KR017303		KR017482		KR017610
KS24	XOXOOXOX	Trapelia stipitata	36	Trapelia sp. 4	Lendemer 18687 (GZU)	U.S.A.: Pennsylvania, State Game Lands No. 209	Resl et al. 2015	KR017096		KR017161			KR017483		KR017544
KS27	XOXXOOOX	Trapelia placodioides	27	Trapelia sp. 5	Lendemer 14480 (GZU)	Canada: Ontario, Bruce Co.	here	KU844704		KU844582	KU844517				KU844342
KS28	XXXOXOOX	Trapelia obtegens	37	Trapelia sp. 3	Hafellner 72498 (GZU)	Austria: Styria, Hebalpe	Resl et al. 2015; SSU: here	KR017070	KU844635	KR017162		KR017638			KR017545
KS30	XOXOOOOX	Trapelia glebulosa	38	Trapelia sp. 1	Hafellner 75926 (GZU)	Austria: Styria, Graditschkogel	Resl et al. 2015	KR017075		KR017163					KR017617
KS46	XOXXXXOX	Trapelia coarctata	34	Trapelia sp. 2	Hafellner 78428 (GZU)	Austria: Carinthia, Saualpe	Resl et al. 2015	KR017072		KR017170	KR017353	KR017641	KR017435		KR017548
KS47	XXXOOXOX	Trapelia glebulosa	38	Trapelia sp. 1	Hafellner 74860 (GZU)	Austria: Styria, Koralpe	Resl et al. 2015; SSU: here	KR017053	KU844636	KR017171			KR017437		KR017549
KS57	XXXXXOOO	Trapelia obtegens	37	Trapelia sp. 3	Hafellner 77997 (GZU)	Austria: Carinthia, Saualpe	Resl et al. 2015; SSU: here	KR017057	KU844637	KR017172	KR017308	KR017642
KS61	XOXXOXOX	Trapelia coarctata	39	Trapelia sp. 11	Resl 1154 (GZU)	Austria: Styria, Schöckl	Resl et al. 2015; LSU: here	KU844705		KU844705	KR017309		KR017453		KR017606
KS62	XXXXXXXX	Trapelia coarctata	34	Trapelia sp. 2	Hafellner 76352 (GZU)	Austria: Carinthia, Beilstein	Resl et al. 2015; SSU, RPB2: here	KR017058	KU844638	KR017173	KR017310	KR017643	KR017438	KU844409	KR017550
KS64	XOXXOOOO	Trapelia coarctata	39	Trapelia sp. 11	Hafellner & Muggia 68443 (GZU)	Austria: Styria, Koralpe	Resl et al. 2015; LSU: here	KU844706		KU844706	KR017311
KS72	XOXXOOXX	Placopsis lambii auct.	26	Placopsis sp. 7	Resl 1152 (GZU)	U.S.A.: Montana, Gallatin Co., Hyalite Canyon	Resl et al. 2015	KR017076		KP794970	KR017355			KR017495	KR017628
KS81	XXXXXXOO	Trapelia glebulosa	34	Trapelia sp. 2	Spribille s.n., Sep 2012 (GZU)	U.S.A.: Washington, Mt. St. Helens	Resl et al. 2015; SSU: here	KR017080	KU844639	KR017176	KR017316	KR017646	KR017429
KS83	XXXXXXOX	Trapelia glebulosa	34	Trapelia sp. 2	Spribille s.n., 18 Sep 2011 (GZU)	U.S.A.: Montana, Flathead Co., Fitzsimmons Creek saddle	Resl et al. 2015; SSU: here	KR017081	KU844640	KR017177	KR017356	KR017647	KR017478		KR017551
KS89	XOXXOOOX	Placopsis aff. gelida	1	Placopsis sp. 31	Spribille s.n., 04 Sep 2014 (GZU)	U.S.A.: Alaska, near Juneau, shore of Mendenhall Lake	here	KU844707		KU844583	KU844518				KU844343
KS90	XXXXXXXX	Placopsis "scripta"	31	Placopsis sp. 2	Spribille s.n., 01 Sep 2014 (GZU)	U.S.A.: Alaska, Mitkof Island, Twin Creek Road muskegs	here	KU844708	KU844641	KU844584	KU844519	KU844490	KU844463	KU844410	KU844344
KS93	XXXXXOXX	Placopsis "taalkuensis"	20	Placopsis sp. 32	Dillman 2013161 (TNFS)	U.S.A.: Alaska, Thomas Bay, Baird Glacier forelands	here	KU844709	KU844642	KU844585	KU844520	KU844491		KU844411	KU844345
KS94	XXXXXXXX	Placopsis roseonigra	40	Placopsis sp. 39	Dillman s.n., 19 Aug 2014 (TNFS)	U.S.A.: Alaska, Alaska, Kupreanof Island	here	KU844710	KU844643	KU844586	KU844521	KU844492	KU844464	KU844412	KU844346
KS95	XXXXXOXX	Placopsis aff. gelida	1	Placopsis sp. 31	Dillman 2013167 (TNFS)	U.S.A.: Alaska, Thomas Bay, Baird Glacier forelands	here	KU844711	KU844644	KU844587	KU844522	KU844493		KU844413	KU844347
KS99	XXXXXXXX	Placopsis cribellans	3	Placopsis sp. 1	Spribille s.n., 01 Sep 2014 (GZU)	U.S.A.: Alaska, Mitkof Island, Twin Creek Road muskegs	here	KU844712	KU844645	KU844588	KU844523	KU844494	KU844465	KU844414	KU844348
P109	XOOXOOOX	Trapelia macrospora	41	Trapelia sp. 10	Muggia NZ4 (2012)(GZU)	New Zealand: North Island	Resl et al. 2015	KR017102			KR017319				KR017555
P116	XXOXXOXX	Placopsis clavifera	4	Placopsis sp. 17	Muggia NZ20b (2012)(GZU)	New Zealand: South Island	Resl et al. 2015	KR017054	KR017242		KR017320	KR017649		KR017499	KR017626
P118	XXOXOOXX	Placopsis rhodocarpa	42	Placopsis sp. 15	Muggia NZ7 (2012)(GZU)	New Zealand: South Island	Resl et al. 2015	KR017055	KR017243		KR017321			KR017500	KR017627
P128	XXXXOXXX	Baeomyces heteromorphus	43	Baeomyces heteromorphus	Muggia NZ12 (2012)(GZU)	New Zealand: South Island	Resl et al. 2015	KR017128	KR017246	KR017183	KR017323		KR017450	KR017503	KR017558
P133	OXOXXXXX	Trapelia antarctica	44	Trapelia sp. 6	Thor 28992 (UPS)	Antarctica: Dronning Maud Land	Resl et al. 2015		KR017248		KR017326	KR017654	KR017452	KR017506	KR017559
P141	XXOXOXXX	Trapelia coarctata	39	Trapelia sp. 11	Resl FP72 (GZU culture collection)	Austria: Styria (cultured mycobiont)	Resl et al. 2015	KR017092	KR017249		KR017328		KR017463	KR017508	KR017560
P147	XXOXXXXX	Trapelia antarctica	44	Trapelia sp. 6	Thor 28995 (UPS)	Antarctica: Dronning Maud Land	Resl et al. 2015	KR017056	KR017252		KR017359	KR017658	KR017458	KR017511	KR017561
P151	XOXOOOOX	Trapelia coarctata	45	Trapelia sp. 12	Aptroot 66551	St. Helena: High Peak	here	KU844772		KU844628					KU844403
P201	XOXOOXOO	Trapelia coarctata	38	Trapelia sp. 1	Thor 20045 (UPS)	Sweden: Bohuslän, Nordkoster	Resl et al. 2015	KR017073		KR017193			KR017486
P202	XXXXOXOX	Trapelia coarctata	35	Trapelia sp. 7	Nordin 6647 (UPS)	Sweden: Jämtland, shore of lake Ånnsjön	Resl et al. 2015; SSU: here	KR017074	KU844699	KR017194	KR017351		KR017487		KR017602
P227	XOOXOXOX	Trapelia placodioides	27	Trapelia sp. 5	Björk 21819 (UBC)	Canada: British Columbia, S of Clearwater, N Thomson Regional Park	here	KU844773			KU844578		KU844488		KU844404
P255	XXOXOXXX	Placopsis aff. gelida	1	Placopsis sp. 31	Resl 1156 (GZU)	Iceland: Kerlingarflöll, above hiking trail to hot spring	here	KU844774	KU844700		KU844579		KU844489	KU844460	KU844405
P78	XXXXXOOX	Baeomyces rufus	46	Baeomyces rufus	Spribille 36414 (GZU)	U.S.A.: Alaska, Glacier Bay National Park, Shag Cove	Spribille et al. 2015	KJ462264	KR017260	KJ462341	KJ462396	KR017663			KR017567
T1074	XOXXOOOO	Placopsis cribellans	3	Placopsis sp. 1	Fryday s.n., 04 Sep 2012 (GZU)	U.S.A.: Alaska, Glacier Bay National Park, Bartlett Cove at docks	Resl et al. 2015	KR017086		KR017218	KR017380
T1088	XXXXXXXX	Ainoa mooreana	47	Ainoa mooreana	Nordin 7455 (UPS)	Sweden: Jämtland, Åre parish	Resl et al. 2015	KJ462262	KR017265	KJ462339	KJ462394	KR017683	KR017464	KR017517	KR017573
T1097	OOXXXOXX	Trapelia obtegens	37	Trapelia sp. 3	Spribille 30269 (GZU)	Spain: Asturias, Muniellos Nature Reserve	Resl et al. 2015			KR017220	KR017345	KR017685		KR017519	KR017575
T1099	XXOXXXOX	Trapelia corticola	48	Trapelia sp. 13	Spribille 30032 (GZU)	U.S.A.: Idaho, Shoshone Co., Hobo Cedars	Resl et al. 2015	KR017135	KR017267		KR017382	KR017686	KR017465		KR017576
T1359	XXXOXOXX	Baeomyces rufus	46	Baeomyces rufus	Spribille s.n., 02 Sep 2014 (GZU)	U.S.A.: Alaska, Mitkof Island	here	KU844775	KU844701	KU844629		KU844514		KU844461	KU844406
T1361	XXXXXOXX	Baeomyces rufus	46	Baeomyces rufus	Spribille s.n., 02 Sep 2014 (GZU)	U.S.A.: Alaska, Mitkof Island, Crystal Mtn	here	KU844776	KU844702	KU844630	KU844580	KU844515		KU844462	KU844407
T1364	XXXXXOOX	Baeomyces placophyllus	49	Baeomyces placophyllus	Spribille s.n., 04 Sep 2014 (GZU)	U.S.A.: Alaska, near Juneau, shore of Mendenhall Lake	here	KU844777	KU844703	KU844631	KU844581	KU844516			KU844408
X100	XXXOOXXO	Orceolina kerguelensis	51	Placopsis sp. 37	Poulsen 456 (C) (ESS-20964)	French Southern and Antarctic Lands: Kerguelen Islands	ITS, RPB1, EF1: James et al. 2006; SSU: unpublished; LSU: Bhawacharaya et al. 2000	AY212814	DQ366257	AY212830			DQ366255	DQ366256
X130	XOXXOOOO	Placopsis bicolor	52	Placopsis sp. 38	Søchting 9362 (C)	French Southern and Antarctic Lands: Crozet Islands	Schmitt et al. 2003	AY212816		AY212833	AY212856
X131	OOXXOXOO	Trapelia chiodectonioides	53	Trapelia sp. 9	Becker s.n., 1994 (F)	Zimbabwe	Schmitt et al. 2003			AY212847	AY212873		DQ870999
X138	XOXXOOOO	Placopsis pycnotheca	20	Placopsis sp. 32	Søchting 7993 (C)	Chile	Schmitt et al. 2003	AY212823		AY212841	AY212864
X139	XOXXOOOO	Placopsis contortuplicata	54	Placopsis sp. 33	Lumbsch 19012d (hb. Lumbsch)	Antarctica	Schmitt et al. 2003	AY212818		AY212835	AY212858
X140	XOXXOOOO	Placopsis "santessonii"	8	Placopsis sp. 5	Messuti s.n. (hb. Lumbsch)	Chile	Schmitt et al. 2003	AY212826		AY212845	AY212858
X141	XOXXOOOO	Placopsis lambii auct.	26	Placopsis sp. 7	Haugan (O-L55755)	Norway	Schmitt et al. 2003	AY212819		AY212837	AY212860
X142	XOXXOOOO	Placopsis macrophthalma	55	Placopsis sp. 36	Poulsen 227 (C)	French Southern and Antarctic Lands: Kerguelen Islands	Schmitt et al. 2003	AY212820		AY212839	AY212862
X184	XOXXOOOO	Orceolina kerguelensis	51	Placopsis sp. 37	Poulsen 456 (C)	French Southern and Antarctic Lands: Kerguelen Islands	Lumbsch et al. 2001; Schmitt et al. 2003	AY212813		AF274116	AF381561
X185	XOXXOOOO	Orceolina kerguelensis	51	Placopsis sp. 37	Søchting 9398 (C)	French Southern and Antarctic Lands: Crozet Islands	Schmitt et al. 2003	AY212814		AY212830	AY212853
X187	XOXXOOOO	Placopsis bicolor	52	Placopsis sp. 38	Søchting 9398 (C)	French Southern and Antarctic Lands: Crozet Islands	Schmitt et al. 2003	AY212815		AY212832	AY212855
X188	XOXXOOOO	Placopsis bicolor	52	Placopsis sp. 38	Poulsen 166 (C)	French Southern and Antarctic Lands: Kerguelen Islands	Schmitt et al. 2003	AY212817		AY212834	AY212857
X189	XOXXOOOO	Placopsis gelida	16	Placopsis sp. 30	Heidmarsson 28486 (HB Heidmarsson)	Iceland	Lumbsch et al. 2001; Schmitt et al. 2003	AF274091		AY212836	AY212859
X190	XOXXOOOO	Placopsis macrophthalma	55	Placopsis sp. 36	Søchting 9398 (C)	French Southern and Antarctic Lands: Kerguelen Islands	Schmitt et al. 2003	AY212821		AY212839	AY212862
X191	XOXXOOOO	Placopsis parellina	54	Placopsis sp. 33	Søchting 7618 (C)	Antarctica	Schmitt et al. 2003	AY212822		AY212840	AY212863
X192	XOXXOOOO	Placopsis rhodophthalma	56	Placopsis sp. 34	Søchting 9303 (C)	French Southern and Antarctic Lands: Crozet Islands	Schmitt et al. 2003	AY212824		AY212843	AY212865
X193	XOXXOOOO	Placopsis rhodophthalma	56	Placopsis sp. 34	Søchting 9476 (C)	French Southern and Antarctic Lands: Kerguelen Islands	Schmitt et al. 2003	AY212825		AY212844	AY212866
X194	XOOXOOOO	Placopsis stellata	57	Placopsis sp. 35	Poulsen 649 (C)	French Southern and Antarctic Lands: Kerguelen Islands	Schmitt et al. 2003	AY212827			AY212868
