# Supplementary material for: Escape from the cryptic species trap: lichen evolution on both sides of a cyanobacterial acquisition event
Source: Mol Ecol. 2016 May 11;25(14):3453–68. doi: 10.1111/mec.13636 (PMC5324663; doi:10.1111/mec.13636)
Supplement: Supplementary file 13 — Table S2 Placopsis and Trapelia species synonym list. [file MEC-25-3453-s013.xlsx]

## Sheet: Table S2
	Name	Geographical distribution	DNA sequences	Comments
ACCEPTED	Placopsis brevilobata (Zahlbr.) I.M. Lamb 1947	New Zealand, Tasmania (Galloway 2013)	here
ACCEPTED	Placopsis clavifera (I.M. Lamb) D.J. Galloway 2001	New Zealand, Tasmania (Galloway 2013)	here
ACCEPTED	Placopsis elixii D.J. Galloway 2001	New Zealand (Galloway 2013)	here
ACCEPTED	Placopsis erosa D.J. Galloway 2013	New Zealand, Campbell Island, Tasmania (Galloway 2013)	here
ACCEPTED	Placopsis fuscidula I.M. Lamb ex Räsänen 1939	New Zealand, Subantarctic Islands, Chile, Venezuela (Galloway 2013) and Papua New Guinea (see note under P. rhodophthalma)	here
ACCEPTED	Placopsis fusciduloides D.J. Galloway 2005	New Zealand, Bolivia, British Columbia, eastern Australia, Juan Fernández, Tristan da Cunha (Galloway 2013)	here
ACCEPTED	Placopsis hertelii D.J. Galloway 2004	New Zealand (Galloway 2013)	here
ACCEPTED	Placopsis illita (C. Knight) I.M. Lamb 1947	New Zealand (Galloway 2013)	here
ACCEPTED	Placopsis lateritioides I.M. Lamb 1947	New Zealand, Kerguelen, Australia (Galloway 2013)	here
ACCEPTED	Placopsis perrugosa (Nyl.) Nyl. 1867	New Zealand, Australia, S America, Galápagos, Falkland Islands, Gough Island, Tristan da Cunha (Galloway 2013)	here
ACCEPTED	Placopsis pruinosa D.J. Galloway 2004	New Zealand (Galloway 2013)	here
ACCEPTED	Placopsis rhodocarpa (Nyl.) Nyl. 1861	New Zealand, Ecuador, Bolivia, Chile, Argentina, Australia (Galloway 2013)	here
ACCEPTED	Placopsis subcribellans (I.M. Lamb) D.J. Galloway 2002	New Zealand, Chile (Galloway 2013)	here
ACCEPTED	Placopsis subgelida (Nyl.) Nyl. 1888	New Zealand (Galloway 2013)	here
ACCEPTED	Placopsis tararuana (Zahlbr.) D.J. Galloway 2001	New Zealand, Chile (Galloway 2013)	here
ACCEPTED	Placopsis cribellans (Nyl.) Räsänen 1940	Circumpacific: Australasia, Asia, North and South America (Galloway 2013)	here
ACCEPTED	Placopsis roseonigra Brodo 1995	British Columbia and Alaska (Brodo 1995)	here
ACCEPTED	Placopsis bicolor (Tuck.) B. de Lesd. 1931	New Zealand, Subantarctic Islands, Chile (Galloway 2013)	Schmitt et al. 2003
ACCEPTED	Placopsis contortuplicata I.M. Lamb 1947	Subantarctic Islands, Argentina (Lamb 1947)	Schmitt et al. 2003
ACCEPTED	Placopsis gelida (L.) Linds. 1866	Europe, Greenland, North and South America, Japan, Siberia, Hawaii, Java, Australia, New Zealand (Galloway 2013)	Schmitt et al. 2003
ACCEPTED	Placopsis lambii Hertel & V. Wirth 1987	Europe, S South America, W North America, E Africa, Costa Rica, Bolivia, Kerguelen, New Zealand (Galloway 2013)	Schmitt et al. 2003
ACCEPTED	Placopsis macrophthalma (Hook. f. & Taylor) Nyl. 1877	New Zealand, Subantarctic Islands, S. South America (Galloway 2013)	Schmitt et al. 2003
ACCEPTED	Placopsis parellina (Nyl.) I.M. Lamb 1940	Chile (Lamb 1947), not in New Zealand (Galloway 2013)	Schmitt et al. 2003
ACCEPTED	Placopsis pycnotheca I.M. Lamb ex Räsänen 1939	Chile and Argentina (Galloway 2010)	Schmitt et al. 2003
ACCEPTED	Placopsis rhodophthalma (Müll. Arg.) Räsänen 1932	New Zealand (Galloway 2013)	Schmitt et al. 2003	May be misidentified. Galloway explicitly excludes this species from occurring outside ist narrow range in New Zealand
ACCEPTED	Placopsis stellata (Øvstedal) Henssen 2003	Prince Edward Islands (Henssen 2003)	Schmitt et al. 2003
ACCEPTED	Orceolina kerguelensis (Tuck.) Hertel 1970	Kerguelen (Hertel 1970; Poulsen et al. 2001)	Poulsen et al. 2001	Combination in Placopsis has not been made
ACCEPTED	Orceolina antarctica (Müll. Arg.) R. Poulsen & Søchting	Kerguelen (Poulsen et al. 2001)	Poulsen et al. 2001
ACCEPTED	Placopsis santessonii ined. Galloway	Chile (Poulsen et al. 2001)	Poulsen et al. 2001; Schmitt et al. 2003	A nomen nudum; Galloway did not describe this species despite several later papers
ACCEPTED	Placopsis albida (Kremp.) I.M. Lamb 1947	Indonesia (Lamb 1947), Papua New Guinea (Galloway 2004)
ACCEPTED	Placopsis ampliata (I.M. Lamb) D.J. Galloway 2004	New Zealand, Tasmania (Galloway 2013)
ACCEPTED	Placopsis antarctica D.J. Galloway, R.I.L. Sm. & Quilhot 2005	Antarctic Peninsula, S Orkney, S Shetland Isl (Galloway et al. 2005)	Poulsen et al. 2001
ACCEPTED	Placopsis argillacea (C. Knight) Malcolm & Vězda	New Zealand, Tasmania (Galloway 2013)	Poulsen et al. 2001
ACCEPTED	Placopsis asahinae I.M. Lamb 1947	Taiwan (Lamb 1947)
ACCEPTED	Placopsis aspicilioides D.J. Galloway 2004	New Zealand (Galloway 2013)
ACCEPTED	Placopsis auriculata Lumbsch & Kashiw. 1993	Papua New Guinea (Lumbsch et al. 1993)
ACCEPTED	Placopsis baculigera I.M. Lamb 1947	Chile and Argentina (Galloway 2010)
ACCEPTED	Placopsis brachyloba (Müll. Arg.) I.M. Lamb 1947	Eastern Australia (Lamb 1947)
ACCEPTED	Placopsis campbelliana Imshaug ex D.J. Galloway 2013	Campbell Island (Galloway 2013)
ACCEPTED	Placopsis centrifuga D.J. Galloway 2004	New Zealand (Galloway 2013)
ACCEPTED	Placopsis chilena I.M. Lamb 1947	Chile (Lamb 1947)
ACCEPTED	Placopsis dennanensis (Zahlbr.) I.M. Lamb ex D.J. Galloway 2001	New Zealand (Galloway 2013)
ACCEPTED	Placopsis durietziorum D.J. Galloway 2004	New Zealand (Galloway 2013)
ACCEPTED	Placopsis dusenii I.M. Lamb 1947	New Zealand, Chile, Isle Crozet and Kerguelen (Galloway 2013)
ACCEPTED	Placopsis effusa I.M. Lamb 1947	Chile (Lamb 1947)
ACCEPTED	Placopsis gelidoides I.M. Lamb 1947	New Zealand, S South America (Galloway 2013)
ACCEPTED	Placopsis himalayensis D.D. Awasthi 1968	Darjeeling, NE India (Awasthi 1968)
ACCEPTED	Placopsis imshaugii D.J. Galloway 2011	Chilean offshore islands (Lumbsch et al. 2011)
ACCEPTED	Placopsis isidiophora Vain. 1913	Philippines, Indonesia (Lamb 1947)
ACCEPTED	Placopsis macrospora D.J. Galloway 2004	New Zealand (Galloway 2013)
ACCEPTED	Placopsis microphylla (I.M. Lamb) D.J. Galloway 2002	New Zealand, Australia, S South America (Galloway 2013)
ACCEPTED	Placopsis murrayi D.J. Galloway 2004	New Zealand (Galloway 2013)
ACCEPTED	Placopsis papillosa Vain. 1913	Philippines, Indonesia (Lamb 1947)
ACCEPTED	Placopsis polycarpa D.J. Galloway 2004	New Zealand (Galloway 2013)
ACCEPTED	Placopsis roivainenii I.M. Lamb 1947	Argentina (Lamb 1947), Chile (Galloway 2010)
ACCEPTED	Placopsis salazina I.M. Lamb 1947	New Zealand (Galloway 2013)
ACCEPTED	Placopsis stenophylla (Hue) I.M. Lamb 1947	New Zealand, Chile, Gough Island, Tristan da Cunha, Heard Island (Galloway 2013)
ACCEPTED	Placopsis subparellina Nyl. 1889	New Zealand (Galloway 2013)
ACCEPTED	Placopsis terricola (Cromb.) I.M. Lamb 1947	Chile (Lamb 1947)
ACCEPTED	Placopsis trachyderma (Kremp.) P. James 1964	New Zealand (Galloway 2013)
ACCEPTED	Placopsis tuberculifera (I.M. Lamb) Follmann 1991	Chile (Galloway 2002)
ACCEPTED	Placopsis venosa Imshaug ex D.J. Galloway 2004	Auckland and Campbell Islands (Galloway 2013)
ACCEPTED	Trapelia antarctica Ertz, Aptroot, G. Thor & Øvstedal 2014	Antarctica	Resl et al. (2015)
ACCEPTED	Trapelia chiodectonoides Brusse 1987	South Africa (Brusse 1987), Zimbabwe	Schmitt et al. 2003
ACCEPTED	Trapelia coarctata (Turner) M. Choisy 1932	Cosmopolitan (Hertel 1970: map)	Resl et al. (2015)
ACCEPTED	Trapelia corticola Coppins & P. James 1984		Resl et al. (2015)
ACCEPTED	Trapelia crystallifera Kantvilas & Elix 2007	Tasmania (Kantvilas & Elix 2007)
ACCEPTED	Trapelia glebulosa (Sm.) J.R. Laundon 2005		Resl et al. (2015)
ACCEPTED	Trapelia herteliana Fryday 2004	New Zealand (Fryday 2004)
ACCEPTED	Trapelia lilacea Kantvilas & Elix 2007	Tasmania (Kantvilas & Elix 2007)	Kantvilas et al. (2015)
ACCEPTED	Trapelia macrospora Fryday 2004	New Zealand (Fryday 2004)	Resl et al. (2015)
ACCEPTED	Trapelia mayaguez (Zahlbr.) Hertel 1970	Puerto Rico (Hertel 1970)
ACCEPTED	Trapelia obtegens (Th. Fr.) Hertel 1970		Resl et al. (2015)
ACCEPTED	Trapelia pallidocervina (Kremp.) Hertel 1970	Brazil
ACCEPTED	Trapelia rediviva Brusse 1991	South Africa (Brusse 1991)
ACCEPTED	Trapelia rubra Aptroot & Schumm 2012	Madeira (Aptroot & Schumm 2012)
ACCEPTED	Trapelia placodioides Coppins & P. James 1984
ACCEPTED	Trapelia calvariana Kantvilas & Lumbsch 2015	Tasmania (Kantvilas et al. 2015)	Kantvilas et al. (2015)
ACCEPTED	Trapelia thieleana Kantvilas & Lumbsch 2015	Western Australia (Kantvilas et al. 2015)	Kantvilas et al. (2015)
ACCEPTED	Trapelia stipitata Brodo & Lendemer 2015	Eastern North America (Brodo & Lendemer 2015)	Resl et al. (2015)
	Excluded names:
EXCLUDED	Placopsis amabilis B. de Lesd. 1933			doubtful (Lamb 1947)
EXCLUDED	Placopsis rhodomma Nyl. 1888			syn. P. argillacea (Galloway 2013)
EXCLUDED	Placopsis vitellina (Hook. f. & Taylor) C.W. Dodge 1948			syn. Placopsis macrophthalma (Galloway 2013)
EXCLUDED	Placopsis patagonica (Zahlbr.) I.M. Lamb 1947			syn. Placopsis stenophylla (Galloway 2013)
EXCLUDED	Placopsis alphoplacoides I.M. Lamb 1947			syn. Placopsis trachyderma (Galloway 2013)
EXCLUDED	Placopsis hiulca (Nyl.) Nyl. 1867			nomen dubium (Lamb 1947)
EXCLUDED	Placopsis pacifica Vain. 1921			syn. P. cribellans (Lamb 1947)
EXCLUDED	Placopsis ferrosa I.M. Lamb			apparently nomen nudum (no record of publication)
EXCLUDED	Placopsis rugosa I.M. Lamb			apparently nomen nudum (no record of publication)
