# Supplementary material for: Escape from the cryptic species trap: lichen evolution on both sides of a cyanobacterial acquisition event
Source: Mol Ecol. 2016 May 11;25(14):3453–68. doi: 10.1111/mec.13636 (PMC5324663; doi:10.1111/mec.13636)
Supplement: Supplementary file 15 — Table S11 Morphometric character matrix. [file MEC-25-3453-s015.xlsx]

## Sheet: Tabelle1
IDnum	ID	morphospecies	bGMYC cluster	cephalodial volume/area [µm3/cm2]	hymenial volume/area [µm3/cm2]	substrate (1 = pot. nutrient-rich, 0 = bare rock)	N per bGMYC cluster	is Placopsis? (1 = yes, 0 = no)	thallus thickness [µm]	cephalodial height [µm]	cephalodial diameter [µm]	mean cephalodial volume [µm3]	mean hymenial volume [µm3]	#apothecia/cm^2	#cephalodia/cm^2
CP960	CP960XOXXOOOO	Parainoa subconcolor	50	NA	NA	NA	NA	0	NA	NA	NA	NA	NA	NA	NA
KS100	KS100XXXXXOXX	Placopsis aff. gelida	1	2890000000	0	0	10	1	335	525	1200	5.93761e+08	0	0	3.81972
KS101	KS101OXXXOOOX	Placopsis fusciduloides	2	1140000000	0	1	1	1	220	366.667	641.667	1.40374e+08	0	0	19.9644
KS102	KS102XXOXOOOX	Placopsis cribellans	3	6000000000	0	0	5	1	380	450	833.333	2.46615e+08	0	0	19.0986
KS108	KS108XXXXOOXX	Placopsis clavifera	4	10200000000	0	0	3	1	345	450	1258.33	6.2784e+08	0	0	12.7324
KS109	KS109XOXXXXXX	Placopsis elixii	5	4320000000	1370000000	0	5	1	340	500	2200	1858693841	1.34394e+08	10.1859	5.70412
KS110	KS110XXXXXOXX	Placopsis pruinosa	6	1480000000	2550000000	0	1	1	280	312.5	1125	3.42538e+08	2.15752e+08	11.8157	10.5934
KS111	KS111XXXXOOXX	Placopsis subgelida	7	744000000	918000000	0	1	1	365	287.5	450	4.57249e+07	1.60963e+08	5.70412	39.9288
KS112	KS112XXXXXXOX	Placopsis "salazinoides"	8	891000000	421000000	0	2	1	250	550	3525	5367484680	4.92224e+07	8.55618	0.407437
KS116	KS116XXXXOXXX	Placopsis perrugosa	9	1070000000	740000000	1	6	1	395	587.5	2400	3217917402	7.56756e+07	9.77849	0.814874
KS117	KS117OXXOOXXX	Placopsis perrugosa	9	93300000	601000000	0	6	1	390	325	925	249670713	1.0178e+08	5.90784	1.83347
KS118	KS118XXXXXXXX	Placopsis elixii	5	430000000	1780000000	0	5	1	265	437.5	2550	2587610832	1.61979e+08	11.0008	0.814874
KS119	KS119XXXXOXXX	Placopsis perrugosa	9	507000000	1210000000	0	6	1	300	400	800	2.91039e+08	5.82201e+07	20.7793	8.55618
KS120	KS120XXXXXOXX	Placopsis elixii	5	1810000000	1220000000	0	5	1	210	275	2187.5	1035700877	8.53654e+07	14.2603	8.55618
KS121	KS121XXXXOXXX	Placopsis erosa	10	1420000000	1310000000	0	4	1	355	462.5	1812.5	1224656630	2.47273e+08	5.29668	2.85206
KS124	KS124XXXXOXXX	Placopsis perrugosa	9	403000000	59900000	0	6	1	440	525	1225	6.9358e+08	2.67404e+07	2.2409	2.85206
KS125	KS125	NA	NA	2960000000	0	0	NA	1	730	600	3062.5	4458821956	0	0	1.62975
KS126	KS126XXXXOOXX	Placopsis lateritioides	11	6870000000	0	0	2	1	715	325	1662.5	7.05858e+08	0	0	7.63944
KS127	KS127XXXXXXXX	Placopsis elixii	5	564000000	116000000	0	5	1	185	387.5	3187.5	3396847057	4.07376e+07	2.85206	0.814874
KS128	KS128XXXXXOXX	Placopsis "salazinoides"	8	6160000000	1350000000	1	2	1	160	500	3500	4810563751	3.15059e+07	43.0072	1.13177
KS129	KS129XXXXXXXX	Placopsis elixii	5	505000000	3010000000	0	5	1	295	387.5	3650	4058937708	1.60462e+08	18.7421	0.611155
KS130	KS130XXXXXXXX	Placopsis subgelida	12	1250000000	1010000000	0	1	1	375	400	3537.5	7546811185	6.91249e+07	14.6677	0.407437
KS131	KS131XXXXOOXX	Placopsis cribellans	13	4110000000	179000000	0	1	1	165	250	1975	8.44229e+08	7.03569e+07	2.54648	3.81972
KS132	KS132XXXXOXXX	Placopsis perrugosa	9	733000000	110000000	0	6	1	590	287.5	1337.5	401301646	2.24673e+07	4.88924	4.48181
KS133	KS133XXXXOXXX	Placopsis clavifera	4	683000000	147000000	1	3	1	485	300	1037.5	2.57236e+08	7.21756e+07	2.03718	6.51899
KS134	KS134XXXXOXXX	Placopsis erosa	10	1510000000	183000000	0	4	1	340	650	2950	4546080919	1.4951e+08	1.22231	0.814874
KS135	KS135XXXXOXXX	Placopsis perrugosa	14	413000000	926000000	0	1	1	795	500	1500	8.28595e+08	4.45664e+07	20.7793	1.22231
KS136	KS136XXXXOOXX	Placopsis subcribellans	15	1800000000	217000000	1	1	1	420	687.5	2237.5	3096524298	1.59338e+07	13.6491	2.85206
KS137	KS137XXXXOOOX	Placopsis perrugosa	9	379000000	168000000	1	6	1	370	500	1287.5	6.52285e+08	9.57695e+06	17.5198	2.85206
KS139	KS139XXXXOOXX	Placopsis aff. gelida	1	9830000000	6940000	0	10	1	505	325	1375	5.51153e+08	1.81623e+06	3.81972	14.0056
KS143	KS143XXXXOOXX	Placopsis aff. fuscidula	16	831000000	984000000	0	2	1	470	1100	3350	10014121108	123854836	7.94502	0.407437
KS144	KS144XXOXOOXX	Placopsis lateritioides	11	1220000000	0	0	2	1	460	537.5	1462.5	9.19934e+08	0	0	3.2595
KS145	KS145XXXXOOXX	Placopsis hertelii	17	3210000000	0	0	1	1	220	337.5	800	1.80151e+08	0	0	14.0056
KS146	KS146XXXXOOXX	Placopsis cribellans	18	820000000	0	0	2	1	165	462.5	1493.75	9.40471e+08	0	0	4.27809
KS147	KS147XXOXOOXO	Placopsis cribellans	18	668000000	0	0	2	1	195	400	1362.5	8.05266e+08	0	0	2.03718
KS148	KS148XXOXXXOO	Placopsis lambii auct.	19	597000000	0	0	2	1	140	306.25	612.5	9.22383e+07	0	0	15.89
KS149	KS149XXXXXXXX	Placopsis lambii auct.	19	906000000	0	0	2	1	175	268.75	743.75	147550544	0	0	15.0752
KS150	KS150XXXXXOXX	Placopsis aff. gelida	1	2930000000	39200000	1	10	1	425	762.5	1875	2521717153	5.06827e+06	7.7413	2.85206
KS151	KS151XXXXOOXX	Placopsis "taalkuensis"	20	1940000000	0	1	3	1	385	500	975	4.48352e+08	0	0	10.5934
KS152	KS152XXOXXXXX	Placopsis aff. gelida	1	15900000000	0	0	10	1	420	612.5	2087.5	2448613765	0	0	5.09296
KS153	KS153XXXXOOOX	Placopsis aff. gelida	1	1820000000	0	0	10	1	470	775	2487.5	3977461853	0	0	2.2409
KS154c	KS154cOXOOOOXX	Placopsis brevilobata	21	1470000000	490000000	0	1	1	700	575	1725	1689563255	4.71754e+07	10.3896	4.27809
KS155	KS155XXOXOOXX	Placopsis fuscidula	22	292000000	0	0	1	1	340	425	1325	5.86017e+08	0	0	1.22231
KS156	KS156XXOXOOXX	Placopsis tararuana	23	587000000	184000000	0	1	1	350	216.667	1133.33	228301338	2.05819e+07	8.96361	12.6305
KS157	KS157XXOXOXXX	Placopsis erosa	10	4060000000	2580000000	1	4	1	330	537.5	1850	1880120485	1.34917e+08	19.1495	5.29668
KS158	KS158XOOOOOOX	Placopsis aff. cribellans	10	1460000000	30300000	0	4	1	200	425	2037.5	1678276225	4.96104e+07	0.611155	4.27809
KS159	KS159XOOOOOOX	Placopsis cribellans	3	4740000000	61900000	0	5	1	195	431.25	1287.5	7.31491e+08	2.43198e+07	2.54648	5.09296
KS160	KS160XXXXOOXX	Placopsis illita	24	5360000000	342000000	0	3	1	380	625	987.5	4.72257e+08	3.35749e+07	10.1859	8.91268
KS161	KS161XXOXOOXX	Placopsis fusciduloides	25	2750000000	0	0	1	1	180	350	908.333	2.42038e+08	0	0	8.91268
KS162b	KS162bXXOXXOXX	Placopsis lambii auct.	26	1300000000	0	0	2	1	345	483.333	4225	10428672257	0	0	0.611155
KS163	KS163XXXXXXOX	Trapelia placodioides	27	0	32300000	1	3	0	215	0	0	0	1.05857e+07	3.05578	0
KS164	KS164XXOOOOXO	Placopsis illita	24	551000000	566000000	0	3	1	160	208.333	1608.33	5.30909e+08	3.23167e+07	17.5198	5.09296
KS165	KS165XXXXXOXX	Placopsis aff. gelida	1	3750000000	0	0	10	1	440	691.667	2158.33	2507588167	0	0	3.66693
KS166	KS166XXXOOOOX	Placopsis "taalkuensis"	20	2000000000	0	0	3	1	280	555	975	4.46631e+08	0	0	11.0008
KS167	KS167XXXXXOXX	Placopsis cribellans	28	712000000	0	0	1	1	255	491.667	1050	4.28627e+08	0	0	4.07437
KS168	KS168XXXXOXXX	Placopsis perrugosa	29	400000000	228000000	0	2	1	160	383.333	1241.67	5.66963e+08	1.21491e+07	18.7421	3.46321
KS169	KS169XXOXXOXX	Placopsis aff. gelida	1	2740000000	0	0	10	1	255	758.333	1758.33	1944985374	0	0	6.92643
KS170	KS170XXOOOOOX	Placopsis illita	24	1520000000	322000000	0	3	1	390	425	1575	833417898	5.26879e+07	6.11155	4.48181
KS171	KS171XOOXOXOX	Placopsis perrugosa	29	3000000000	555000000	1	2	1	360	516.667	1558.33	2584446741	2.78129e+07	19.9644	2.85206
KS172	KS172XOOXOOOO	Placopsis perrugosa	30	0	105000000	0	1	1	585	0	0	0	2.14144e+07	4.88924	0
KS173	KS173	NA	NA	0	70300000	0	NA	1	275	0	0	0	1.10447e+07	6.3662	0
KS174	KS174XOOXOOOO	Placopsis "scripta"	31	1940000000	0	0	2	1	310	503.571	1228.57	1065075294	0	0	4.48181
KS175	KS175aXOOXOOOO	Placopsis fusciduloides	32	4590593356	0	0	1	1	220	316.667	966.667	2.35975e+08	0	0	7.63944
KS176	KS176aXOOXOOOO	Placopsis cribellans	3	3550000000	802000000	0	5	1	165	333.333	1608.33	7.30829e+08	2.24992e+07	35.6507	3.81972
KS177	KS177XOOOOOOO	Placopsis gelida	16	2020000000	47100000	0	2	1	325	460	1945	1738449382	1.92643e+07	2.44462	2.85206
KS18	KS18XOXXOOXX	Trapelia coarctata	33	0	76600000	0	2	0	65	0	0	0	1.30818e+06	58.5691	0
KS19	KS19XXXXXXXX	Trapelia glebulosa	34	0	475000000	0	7	0	75	0	0	0	1.03525e+07	45.8367	0
KS20	KS20OOXXOOOX	Trapelia glebulosa	33	0	601000000	0	2	0	115	0	0	0	5.13209e+06	117.138	0
KS21	KS21XXXOOXXX	Trapelia glebulosa	34	0	408000000	0	7	0	55	0	0	0	2.09603e+06	194.714	0
KS22	KS22XXXXXXXX	Trapelia glebulosa	34	0	669000000	0	7	0	110	0	0	0	2.11812e+06	315.764	0
KS23	KS23OOXXOXOX	Trapelia coarctata	35	0	333000000	0	2	0	115	0	0	0	4.35896e+06	76.3944	0
KS24	KS24XOXOOXOX	Trapelia stipitata	36	0	60500000	0	1	0	90	0	0	0	1.40144e+06	43.1883	0
KS27	KS27XOXXOOOX	Trapelia placodioides	27	0	0	0	3	0	130	0	0	0	0	0	0
KS28	KS28XXXOXOOX	Trapelia obtegens	37	0	237000000	0	3	0	95	0	0	0	6.43045e+06	36.924	0
KS30	KS30XOXOOOOX	Trapelia glebulosa	38	0	3040000	0	3	0	70	0	0	0	4.45468e+06	0.68174	0
KS46	KS46XOXXXXOX	Trapelia coarctata	34	0	734000000	0	7	0	85	0	0	0	5.76286e+06	127.324	0
KS47	KS47XXXOOXOX	Trapelia glebulosa	38	0	0	1	3	0	95	0	0	0	0	0	0
KS57	KS57XXXXXOOO	Trapelia obtegens	37	0	533000000	0	3	0	145	0	0	0	6.24637e+06	85.3071	0
KS61	KS61XOXXOXOX	Trapelia coarctata	39	0	193000000	0	3	0	95	0	0	0	1.99786e+06	96.7663	0
KS62	KS62XXXXXXXX	Trapelia coarctata	34	0	567000000	0	7	0	120	0	0	0	5.56651e+06	101.859	0
KS64	KS64XOXXOOOO	Trapelia coarctata	39	0	142000000	0	3	0	120	0	0	0	1.36463e+06	104.406	0
KS72	KS72XOXXOOXX	Placopsis lambii auct.	26	161000000000	0	1	2	1	685	1975	7125	92169247912	0	0	8.55618
KS81	KS81XXXXXXOO	Trapelia glebulosa	34	0	437000000	0	7	0	230	0	0	0	3.89999e+06	112.045	0
KS83	KS83XXXXXXOX	Trapelia glebulosa	34	0	1320000000	0	7	0	100	0	0	0	9.60395e+06	137.51	0
KS89	KS89XOXXOOOX	Placopsis aff. gelida	1	5280000000	0	1	10	1	420	850	6900	31783885575	0	0	0.407437
KS90	KS90XXXXXXXX	Placopsis "scripta"	31	2600000000	0	0	2	1	195	400	1262.5	6.25944e+08	0	0	10.1859
KS93	KS93XXXXXOXX	Placopsis "taalkuensis"	20	4050000000	0	0	3	1	430	675	1708.33	1741223638	0	0	5.70412
KS94	KS94XXXXXXXX	Placopsis roseonigra	40	0	984000000	1	1	0	215	0	0	0	9.09098e+06	108.225	0
KS95	KS95XXXXXOXX	Placopsis aff. gelida	1	5380000000	0	1	10	1	765	775	7300	32436747799	0	0	0.407437
KS99	KS99XXXXXXXX	Placopsis cribellans	3	5460000000	259000000	0	5	1	285	400	4012.5	5063971241	2.64532e+07	9.77849	5.29668
P109	P109XOOXOOOX	Trapelia macrospora	41	NA	NA	NA	NA	0	NA	NA	NA	NA	0	NA	NA
P116	P116XXOXXOXX	Placopsis clavifera	4	2180000000	0	0	3	1	860	640	2270	3495308988	0	0	3.05578
P118	P118XXOXOOXX	Placopsis rhodocarpa	42	859000000	0	0	1	1	135	255	2010	1380165466	0	0	3.05578
P128	P128XXXXOXXX	Baeomyces heteromorphus	43	NA	NA	NA	NA	0	NA	NA	NA	NA	NA	NA	NA
P133	P133OXOXXXXX	Trapelia antarctica	44	0	1920000000	0	2	0	260	0	0	0	9.18425e+06	208.811	0
P141	P141XXOXOXXX	Trapelia coarctata	39	0	751000000	0	3	0	60	0	0	0	1.61596e+07	46.4478	0
P147	P147XXOXXXXX	Trapelia antarctica	44	0	4990000000	0	2	0	355	0	0	0	2.22734e+07	224.09	0
P151	P151XOXOOOOX	Trapelia coarctata	45	0	785000000	0	1	0	155	0	0	0	1.08115e+07	72.5747	0
P201	P201XOXOOXOO	Trapelia coarctata	38	0	0	0	3	0	230	0	0	0	0	0	0
P202	P202XXXXOXOX	Trapelia coarctata	35	0	618000000	1	2	0	270	0	0	0	6.14574e+06	100.586	0
P227	P227XOOXOXOX	Trapelia placodioides	27	0	480000000	0	3	0	230	0	0	0	1.63846e+07	29.2845	0
P255	P255XXOXOXXX	Placopsis aff. gelida	1	4520000000	0	1	10	1	575	650	2190	2724978198	0	0	4.07437
P78	P78XXXXXOOX	Baeomyces rufus	46	NA	NA	NA	NA	0	NA	NA	NA	NA	NA	NA	NA
T1074	T1074XOXXOOOO	Placopsis cribellans	3	1940000000	2.14344e+09	0	5	1	265	575	2120	2221223816	1.01169e+08	21.1867	4.27809
T1088	T1088XXXXXXXX	Ainoa mooreana	47	NA	NA	NA	NA	0	NA	NA	NA	NA	NA	NA	NA
T1097	T1097OOXXXOXX	Trapelia obtegens	37	0	28700000	0	3	0	80	0	0	0	5.63891e+06	5.09296	0
T1099	T1099XXOXXXOX	Trapelia corticola	48	0	0	1	1	0	180	0	0	0	0	0	0
T1359	T1359XXXOXOXX	Baeomyces rufus	46	NA	NA	NA	NA	0	NA	NA	NA	NA	NA	NA	NA
T1361	T1361XXXXXOXX	Baeomyces rufus	46	NA	NA	NA	NA	0	NA	NA	NA	NA	NA	NA	NA
T1364	T1364XXXXXOOX	Baeomyces placophyllus	49	NA	NA	NA	NA	0	NA	NA	NA	NA	NA	NA	NA
X100	X100XXXOOXXO	Orceolina kerguelensis	51	NA	NA	NA	NA	0	NA	NA	NA	NA	NA	NA	NA
X130	X130XOXXOOOO	Placopsis bicolor	52	NA	NA	NA	NA	1	NA	NA	NA	NA	NA	NA	NA
X131	X131OOXXOXOO	Trapelia chiodectonioides	53	NA	NA	NA	NA	0	NA	NA	NA	NA	NA	NA	NA
X138	X138XOXXOOOO	Placopsis pycnotheca	20	NA	NA	NA	NA	1	NA	NA	NA	NA	NA	NA	NA
X139	X139XOXXOOOO	Placopsis contortuplicata	54	NA	NA	NA	NA	1	NA	NA	NA	NA	NA	NA	NA
X140	X140XOXXOOOO	Placopsis "santessonii"	8	NA	NA	NA	NA	1	NA	NA	NA	NA	NA	NA	NA
X141	X141XOXXOOOO	Placopsis lambii auct.	26	NA	NA	NA	NA	1	NA	NA	NA	NA	NA	NA	NA
X142	X142XOXXOOOO	Placopsis macrophthalma	55	NA	NA	NA	NA	1	NA	NA	NA	NA	NA	NA	NA
X184	X184XOXXOOOO	Orceolina kerguelensis	51	NA	NA	NA	NA	0	NA	NA	NA	NA	NA	NA	NA
X185	X185XOXXOOOO	Orceolina kerguelensis	51	NA	NA	NA	NA	0	NA	NA	NA	NA	NA	NA	NA
X187	X187XOXXOOOO	Placopsis bicolor	52	NA	NA	NA	NA	1	NA	NA	NA	NA	NA	NA	NA
X188	X188XOXXOOOO	Placopsis bicolor	52	NA	NA	NA	NA	1	NA	NA	NA	NA	NA	NA	NA
X189	X189XOXXOOOO	Placopsis gelida	16	NA	NA	NA	NA	1	NA	NA	NA	NA	NA	NA	NA
X190	X190XOXXOOOO	Placopsis macrophthalma	55	NA	NA	NA	NA	1	NA	NA	NA	NA	NA	NA	NA
X191	X191XOXXOOOO	Placopsis parellina	54	NA	NA	NA	NA	1	NA	NA	NA	NA	NA	NA	NA
X192	X192XOXXOOOO	Placopsis rhodophthalma	56	NA	NA	NA	NA	1	NA	NA	NA	NA	NA	NA	NA
X193	X193XOXXOOOO	Placopsis rhodophthalma	56	NA	NA	NA	NA	1	NA	NA	NA	NA	NA	NA	NA
X194	X194XOOXOOOO	Placopsis stellata	57	NA	NA	NA	NA	1	NA	NA	NA	NA	NA	NA	NA
